# Supplementary material for: Regulatory T cells promote cancer immune-escape through integrin αvβ8-mediated TGF-β activation
Source: Nat Commun. 2021 Oct 28;12:6228. doi: 10.1038/s41467-021-26352-2 (PMC8553942; doi:10.1038/s41467-021-26352-2)
Supplement: Supplementary file 4 — Source Data [file 41467_2021_26352_MOESM4_ESM.xlsx]

## Sheet: Figure 1b
				CD45neg	CD45pos
		Melanoma	mice 1	46.02564	53.97436
			mice 2	12.57862	87.42139
			mice 3	3.860294	96.13971
			mice 4	21.13821	78.86179
			mice 5	19.46667	80.53333
							p = <0.0001
		Breast	mice 1	18.75	81.25
			mice 2	18.0	82.0
			mice 3	8.75	91.25
			mice 4	17.8	82.2
			mice 5	13.54	86.46

## Sheet: Figure 1d
				CD3neg	CD3pos
		Melanoma	mice 1	40.2	59.8
			mice 2	11.6	88.4
			mice 3	10.5	89.5
			mice 4	18.0	82.0
			mice 5	20.8	79.2
		Breast	mice 1	7.1	92.9		p = <0.0001
			mice 2	11.8	88.2
			mice 3	5.84	94.16
			mice 4	12.4687	87.53
			mice 5	10.3247	89.68

## Sheet: Figure 1f
				Tregsneg	Tregspos
		Melanoma	mice 1	22.4	77.6
			mice 2	30.0	70.0
			mice 3	31.6	68.4
			mice 4	24.1	75.9
			mice 5	39.6	60.4
		Breast	mice 1	29.3	70.7		p = <0.0001
			mice 2	27.0	73.0
			mice 3	25.86	74.14
			mice 4	32.86	67.74
			mice 5	17.45	82.55

## Sheet: figure 1h
				Tregs itgβ8neg	Tregs itgβ8pos
		Melanoma	mice 1	53.6	46.4
			mice 2	52.8	37.2
			mice 3	69.6	30.5
			mice 4	75.0	25.0
			mice 5	49.0	51.0		p = <0.0001
		Breast	mice 1	56.0	44.0
			mice 2	63.9	36.1
			mice 3	64.3	35.7
			mice 4	59.8	40.2
			mice 5	68.9	31.1

## Sheet: figure 1i
		Tregs itgβ8neg	Tregs itgβ8pos
	mice 1	92	249
	mice 2	0	234
	mice 3	0	170
	mice 4	0	45
	mice 5	114	187
					*p = 0.0152
						two tailed Unpaired t test

## Sheet: figure 1j
				Tregs itgβ8neg	Tregs itgβ8pos
			mice 1	0.600	0.9
			mice 2	0.750	0.6
			mice 3	0.650	0.325
			mice 4	0.700	0.45
			mice 5	0.375	0.55		ns p = 0.6778
								two tailed Unpaired t test

## Sheet: figure 2a
			Foxp3Ctrl							Foxp3ΔItgβ8
			Mice 1	Mice 2	Mice 3	Mice 4	Mice 5	Mice 6		Mice 1	Mice 2	Mice 3	Mice 4	Mice 5	Mice 6
		day 0	0	0	0	0	0	0		0	0	0	0	0	0
		6	11.2798245	7.649256	10.131387	4.1415045	1.5246385	10.131387		5.926586	0.590031	3.0906765	4.3015585	0.5251455	0.178112
		8	174.27785	56.95515	147.8111025	164.8187015	167.996478	147.8111025		90.223759	72.106464	63.56335	95.142144	5.059456	2.613666
		13	434.784036	296.95328	403.405515	385.234744	684.921128	403.405515		318.6549	145.297446	310.689792	215.1296	38.2925	23.998206
		14	527.28	319.1335165	622.091664	759.5744	726	685.357056		642.276616	195.12144	434.571612	281.8950665	66.7522645	27.212818
		15	552.67731	407.778733	728.596224	759.5744	864	797.36801		504.818352	214.614413	583.051661	338.327424	64.52536	33.8744025

## Sheet: figure 2b
			Foxp3Ctrl							Foxp3ΔItgβ8
			Mice 1	Mice 2	Mice 3	Mice 4	Mice 5	Mice 6		Mice 1	Mice 2	Mice 3	Mice 4	Mice 5	Mice 6	Mice 7	Mice 8	Mice 9
		day 0	0	0	0	0	0	0		0	0	0	0	0	0	0	0	0
		13	51.0711	50.98983	0	24.270597	97.824288	41.9133		0	3.267968	0	0	19.3349025	15.212736	5.27571	0	0
		17	534.225	221.1535	0	222.775606	603.1419	77.4279		0	5.3428	16.3326405	0	65.52104	61.5608775	0	0	0
		20	877.033	270.9196	14.1834	537.313136	688.83705	369.989		0	1.2730365	64.507257	0	99.901408	81.4911405	0	11.92464	0

## Sheet: figure 2c
				Foxp3Ctrl	Foxp3ΔItgβ8
			mice 1	864	756.2837
			mice 2	552.6773	504.8184
			mice 3	407.7787	214.6144
			mice 4	728.5962	583.0517
			mice 5	759.5744	338.3274
			mice 6	864	64.52536
			mice 7	797.368	33.8744
			mice 8	90.14145	0			p = 0.0018
			mice 9	965.4983	207.9093
			mice 10	1001.693	332.5877
			mice 11	939.3178	457.9137
			mice 12	286.6683	182.3673
			mice 13	496.9025	121.3304
			mice 14	818.4678
			mice 15	267.0235

## Sheet: figure 2d
				Foxp3Ctrl	Foxp3ΔItgβ8
			mice 1	877.033	0
			mice 2	270.9196	1.2730365
			mice 3	14.1834	64.507257
			mice 4	537.313136	0
			mice 5	688.83705	99.901408
			mice 6	369.989	81.4911405
			mice 7	864	0
			mice 8	880.02923	11.92464			p = 0.0001
			mice 9	864	0
			mice 10	343.22	0
			mice 11	131.61	182.43
			mice 12	49.69
			mice 13	623.66

[truncated: 23 more sheets: figure 3b, figure 3c, figure 3e, figure 3f, figure 4b, Figure 4e, figure 4f, figure 4g, Figure 5b, figure 5c, Figure 5e, figure 5f, figure 6d, figure 6f, sup figure 1a, sup figure 1b, sup figure 2, sup figure 3a, sup figure 3b, sup figure 3c …]
